# Supplementary material for: Postbiotics and Kidney Disease
Source: Toxins (Basel). 2022 Sep 6;14(9):623. doi: 10.3390/toxins14090623 (PMC9501217; doi:10.3390/toxins14090623)
Supplement: Supplementary file 1 [file toxins-14-00623-s001.zip]

Archive with 1 entries (1 files):
- toxins-1862117-supplementary.pdf
